# Supplementary material for: Rapid isometric hamstring strength scores from professional soccer players at pre-season: Positional differences and relationship to peak force
Source: PLoS One. 2026 Apr 21;21(4):e0347685. doi: 10.1371/journal.pone.0347685 (PMC13098894; doi:10.1371/journal.pone.0347685)
Supplement: S1 Table — (XLSX) [file pone.0347685.s001.xlsx]

## Sheet: Sheet1
Position	NDL 90 PF (N/Kg)	DL 90 PF (N/Kg)	NDL 30 PF (N/Kg)	DL 30 PF (N/Kg)	NDL90 @100 (N/kg)	DL90 @100 (N/kg)	NDL90 @200 (N/kg)	DL90 @200 (N/kg)	NDL30 @100 (N/kg)	DL30 @100 (N/kg)	NDL30 @200 (N/kg)	DL30 @200 (N/kg)
Defender	3.60411	3.66098	3.48682	3.50814	1.17649	1.62434	1.57458	2.54847	1.87314	1.93712	2.86125	2.86125
Midfielder	3.94202	3.86693	3.97581	4.09595	1.962	1.15516	2.34587	1.64566	0.831717	2.19659	1.13028	2.59467
Striker	3.83919	4.08368	3.82009	4.09132	1.83049	2.28545	2.26412	2.90746	2.13616	2.23213	2.82571	2.87547
Striker	4.98914	5.6304	4.72081	5.80323	1.8838	2.60178	2.44184	3.52236	2.55202	2.31033	3.2309	3.19891
Midfielder	6.51209	6.77723	6.20509	6.72606	1.78784	2.42051	2.76884	3.29843	1.30445	2.8186	1.77717	4.30432
Midfielder	5.37426	5.01861	4.9544	4.40116	1.86959	1.7132	2.74396	2.52003	1.74163	1.60301	2.34942	2.1255
Defender	4.41684	4.17945	4.10255	4.02564	1.65277	1.00588	1.76296	1.50704	0.877924	1.3471	1.43951	2.02953
Defender	3.63936	3.76135	3.75118	3.86978	1.08052	2.41696	1.66699	3.03897	2.00465	1.76651	2.75817	2.79016
Defender	4.90718	5.02506	4.85043	5.16477	1.56391	1.45373	2.18592	1.86959	1.00588	0.657554	1.41818	0.696652
Striker	5.60912	5.29883	4.9965	5.12777	1.39686	1.14095	2.58046	2.31743	1.57458	1.21914	2.8648	2.27478
Defender	5.32672	5.33574	4.63663	5.19592	2.40629	1.3933	3.39796	2.72618	2.32099	2.10062	3.22735	3.33753
Striker	5.27782	5.42778	5.15702	5.4986	0.671772	1.47505	1.31155	2.85414	1.54259	0.902804	2.80793	1.70253
Midfielder	4.01136	3.82702	3.72684	3.77092	1.95489	1.80916	2.66221	2.18237	1.27601	1.46439	1.81627	1.99399
Defender	6.98099	6.2779	6.16557	5.94924	0.725087	2.6942	0.888587	3.40507	2.34942	1.77362	3.19891	2.14683
Defender	4.12699	3.98877	3.8229	4.08355	1.67054	1.08052	2.86125	1.44662	1.14095	1.42529	1.42885	1.7132
Defender	4.24631	4.36568	3.84129	4.83892	0.860152	0.906359	1.19426	1.32577	1.09829	1.81272	1.61723	2.66932
Midfielder	3.14477	3.08563	2.72732	3.06476	1.54259	1.13384	2.44184	2.06863	1.51415	1.42174	2.07574	2.17882
Defender	5.39698	5.22682	5.7299	5.26751	2.67287	2.88968	4.03418	3.8387	2.49871	3.20958	4.00575	3.87779
Midfielder	3.31303	3.73547	3.5751	3.84108	1.34354	1.03076	2.40985	1.79495	1.23691	1.41463	2.42051	2.55913
Defender	5.56711	5.36442	5.17074	5.45901	1.70964	2.00821	3.36597	2.73685	1.36842	1.3933	1.70253	2.22147
Midfielder	3.22344	3.38103	3.35596	3.39894	1.14095	2.2499	2.73685	2.87191	1.00943	2.06863	1.37198	2.79016
Midfielder	3.71419	3.68899	3.40861	3.48737	2.55202	1.76296	3.39796	2.48093	2.15393	2.50582	3.12072	3.08162
Midfielder	3.81834	3.83835	3.91439	3.70226	1.94423	1.82693	2.60178	2.38141	2.04375	2.21436	2.81504	2.65154
Midfielder	4.72906	4.54453	4.19693	4.47157	2.53425	2.31388	2.90035	2.77239	2.04375	2.47383	2.81504	2.76173
Midfielder	4.98481	4.57554	4.36682	4.91932	1.89447	2.44895	2.29255	3.15982	2.77595	2.32454	3.18114	2.99276
Defender	3.90192	4.21027	4.24072	4.11129	1.20492	1.85537	2.289	3.11005	1.68476	2.44184	2.82215	3.26645
Defender	4.01964	4.40739	4.59696	4.32123	1.39686	2.03664	2.56624	2.76528	1.28312	1.91935	2.60889	2.6942
Defender	4.11425	4.24902	4.1856	4.05876	2.00465	0.771293	3.3091	1.20137	1.86248	1.08763	3.00698	1.73452
Striker	4.06699	4.09043	3.68803	3.91853	2.25701	1.93357	3.11005	2.86125	1.45728	2.18592	2.04375	2.93234
Defender	4.25217	4.21709	3.85073	4.41197	1.32933	1.68121	2.66576	2.45605	1.80561	2.06863	2.616	2.81149
Striker	6.36147	5.55806	5.29026	5.56746	2.69064	1.84826	3.69652	2.48449	1.57458	2.35298	2.07929	3.31976
Midfielder	3.95316	4.36555	5.13619	3.71155	1.58879	2.38497	2.11128	3.22735	2.58401	2.01176	3.63254	2.63377
Defender	4.28845	4.79082	3.87742	5.21556	2.01532	1.43951	2.87902	2.06508	2.11128	1.88025	2.59823	2.49871
Defender	3.76351	4.29093	3.78235	5.07076	1.94067	2.1255	2.88613	2.49871	2.23568	0.934793	2.87902	0.981
Defender	4.79453	4.82988	4.54265	5.17897	2.6551	1.67765	3.49037	3.05318	2.35298	1.42529	3.13138	2.64443
Midfielder	4.49573	4.38659	3.64359	3.89965	0.959674	1.46795	2.66932	2.67642	1.27601	1.49283	2.05797	2.16104
Defender	4.79894	4.81094	4.61482	4.80694	0.636228	1.27957	1.02365	2.17882	1.06275	1.99754	1.57102	2.92167
Midfielder	4.47795	4.28217	3.73232	4.12804	1.50349	2.5769	3.12072	3.33753	1.82338	1.91579	2.38497	2.73329
Striker	4.93172	4.83098	4.28788	4.54629	0.54737	1.30089	1.09829	1.76651	0.995217	1.86603	1.89091	2.75107
Striker	4.18066	3.8356	3.8138	3.90098	1.36132	1.56391	2.69775	2.10417	1.64211	1.18715	2.07574	2.02598
Midfielder	4.98768	5.33181	4.90723	5.13517	1.37553	1.82693	2.62311	2.18948	2.27834	1.73808	2.95366	2.72618
Defender	3.4966	3.49021	3.13831	3.55099	1.29023	1.40752	1.85182	2.26412	1.62434	2.23568	1.84826	2.7404
Defender	4.06156	4.19825	3.80381	4.33494	2.32099	2.1646	3.04608	3.01409	1.68832	2.40274	2.42407	3.13849
Striker	3.66322	3.40719	3.09601	3.54899	0.771293	1.41463	1.23691	2.24635	1.13384	1.83404	1.86959	2.51648
Striker	5.48486	5.4802	4.63529	4.8827	1.74163	1.34354	2.92878	1.51415	1.32222	1.59235	1.75229	2.08996
Midfielder	4.07199	3.94438	4.00626	4.32335	1.77717	1.57458	2.36364	2.289	2.30322	1.56747	2.75107	2.07218
Midfielder	5.72142	5.2214	5.41852	5.36083	1.29023	2.05441	3.07451	2.89324	1.75229	1.98333	3.01053	2.72618
Striker	5.79008	5.97804	5.33623	5.99179	1.62434	0.920576	2.55913	2.06508	2.38141	1.94423	2.97499	3.13849
Defender	5.368	5.99685	5.44546	6.04241	0.732196	1.25824	0.76063	2.52714	1.0663	1.57458	1.59235	2.31388
Defender	4.44343	4.44343	4.09253	4.73519	0.803283	1.64922	1.65633	2.3672	1.77362	2.48093	3.08517	3.33042
Striker	5.09627	5.30343	4.97197	5.14599	1.11962	1.19782	0.540261	1.94423	2.11484	2.07929	3.40507	2.99276
Midfielder	5.72727	5.40693	5.80493	5.85832	1.18715	0.934793	1.59235	1.76296	1.61723	1.03076	2.15393	1.58879
Striker	3.70907	3.81263	3.73209	3.30633	1.15161	1.12673	1.7132	1.52837	1.88025	1.28312	2.3281	1.78073
Striker	3.47264	3.86809	3.44082	4.52716	0.703761	0.885033	1.08408	1.77007	0.696652	0.885033	1.04853	1.62434
Midfielder	5.67935	6.20202	4.04388	4.36026	2.53166	3.82668	3.51633	5.96372	2.68121	3.01159	3.30188	3.58092
Defender	3.94617	4.25845	2.99255	4.05176	2.01972	2.25633	2.2167	1.62365	1.36623	1.55753	2.08003	2.70528
Defender	4.09962	4.85945	2.87853	2.50538	1.35609	2.92769	2.15884	3.76375	0.66774	1.22612	1.29878	1.89151
Forward	3.83705	3.7505	3.50739	3.44173	2.37807	2.65638	3.13229	2.78827	1.43843	2.06105	1.933	2.64217
Forward	4.61326	4.7085	3.66661	3.45919	2.31272	3.491	2.96288	5.86094	2.01842	2.17543	2.48637	2.61853
Midfielder	5.18905	5.01351	3.14308	3.59777	2.17547	3.1982	2.82625	3.6267	2.22258	2.08216	2.12839	2.92988
Defender	4.11557	4.10843	3.46696	3.51258	1.48003	1.84804	2.50358	2.10125	0.681643	1.45123	1.18093	2.40344
Defender	3.72546	3.79517	2.44478	2.97942	1.89105	1.2024	2.75379	1.51177	0.636517	0.792071	1.77812	1.59381
Defender	5.59594	4.69559	4.10519	3.99199	2.93253	3.58846	3.87596	5.63828	2.70944	2.2516	3.42455	3.13472
Forward	4.81371	5.09322	3.38433	3.57747	1.52175	2.65237	3.20322	3.18476	1.81822	0.817905	2.68335	1.24382
Defender	4.61995	3.96962	3.63995	3.38292	1.74422	2.49605	2.69152	3.23505	2.12503	2.16873	2.94452	2.72508
Forward	4.50207	5.53936	3.07044	3.21496	2.6164	1.97685	4.98208	2.11587	1.10636	1.38277	2.00107	2.306
Defender	5.38741	4.32535	2.04405	2.28682	3.17566	1.33921	3.40389	2.60457	1.3325	1.33693	1.81621	1.86621
Midfielder	3.9891	4.49167	3.01612	3.93337	1.09833	2.32885	1.44384	2.6968	1.53086	1.43401	2.38343	2.02632
Defender	4.75701	5.47299	3.47753	3.45922	3.27651	2.77321	4.43761	3.45683	2.06176	1.59444	2.62807	1.93423
Midfielder	5.45489	5.17783	2.78766	3.7916	3.76383	2.56542	4.83452	3.15031	2.0078	2.10875	2.37311	2.8804
Forward	4.52368	5.502	4.24462	4.05327	2.84407	1.8276	4.45784	2.95744	2.56934	2.19618	3.11045	3.15719
Defender	4.0361	4.37205	3.47072	3.98688	1.45225	1.89266	2.04371	2.48885	0.655381	1.99012	1.41245	2.78504
Midfielder	5.94405	5.78978	4.23199	4.06576	3.25789	3.09816	5.05787	3.63358	2.61213	2.41413	3.10671	3.29439
Defender	4.46477	3.73897	3.13544	2.53493	2.90196	1.73752	2.85797	2.56597	2.00056	1.66397	2.36566	1.93669
Forward	5.11289	4.39247	3.96319	3.61962	2.13317	1.28851	2.69304	2.19006	1.30794	0.840873	1.83899	1.90297
Defender	4.28437	4.48478	4.07233	2.96185	1.3628	1.0466	2.23126	1.97295	1.67184	1.26948	2.95002	1.95979
Forward	4.29553	3.91407	3.02072	2.57656	2.68966	1.96118	2.72697	2.84434	1.46587	1.59804	2.06708	2.16608
Defender	4.15924	6.33746	3.42508	2.95476	1.85012	4.07408	2.67032	7.1038	2.52869	1.81187	3.00377	2.33177
Defender	4.16755	4.67104	3.14323	2.38774	2.41784	3.41866	2.83248	5.57491	2.25048	1.60923	2.69051	1.91386
Midfielder	4.94317	4.59041	4.36014	3.18021	1.81451	3.27434	2.75973	4.64475	2.41091	1.89128	3.14809	2.57418
Defender	4.59913	3.80097	3.202	3.71667	2.1011	1.30033	2.62746	1.64117	0.89381	2.29724	1.59274	2.61219
Midfielder	3.64784	4.71453	2.3813	3.42767	1.93585	2.10873	1.30813	1.91119	1.5736	1.68496	2.10914	2.02736
Defender	3.84026	4.61967	2.99259	2.59285	1.88953	3.17856	2.41726	3.88656	1.14959	2.02859	1.43375	2.49948
Midfielder	6.36065	5.77282	4.48373	3.87488	1.97703	3.62748	4.04198	4.47125	2.10225	0.900544	3.31308	1.75968
Defender	4.70298	4.29584	2.45245	2.87965	1.04528	1.9824	1.86716	3.39266	1.68004	2.07679	1.92356	2.75028
Forward	5.65574	5.84967	4.30195	2.79374	3.44633	2.74803	4.22207	2.96903	1.97922	2.07211	3.00303	2.29762
Midfielder	4.98149	4.65394	3.79535	4.75133	3.27095	1.90463	3.40288	2.55063	1.61168	2.0263	2.84454	3.22732
Midfielder	5.46073	4.0823	3.17553	3.82656	1.89093	1.51554	2.80989	1.86015	2.00916	2.077	2.49956	3.00479
Midfielder	4.11106	4.56607	3.90661	2.73003	2.19629	3.51635	2.43577	4.40862	1.9828	1.43285	2.86089	2.12335
